# Supplementary material for: Intravital imaging of pulmonary lymphatics in inflammation and metastatic cancer
Source: bioRxiv. 2024 Sep 17:2024.09.12.612619. Preprint. [Version 1] doi: 10.1101/2024.09.12.612619 (PMC11430110; doi:10.1101/2024.09.12.612619)
Supplement: Supplement 8 [file media-8.zip]

Archive with 1 entries (1 files):
- Supplementary Data File 1 3D model of thoracic window.stl
